# Supplementary material for: Fiber Network Formation in Semi-Flexible Polymer Solutions: An Exploratory Computational Study
Source: Gels. 2018 Mar 22;4(2):27. doi: 10.3390/gels4020027 (PMC6209269; doi:10.3390/gels4020027)
Supplement: Supplementary file 1 [file gels-04-00027-s001.zip]

Archive with 1 entries (1 files):
- gels-271606-supplementary.mpg
